# Supplementary material for: Serotonin Type 3 Receptor Is Potentially Involved in Cellular Stress Induced by Hydrogen Peroxide
Source: Life (Basel). 2022 Oct 19;12(10):1645. doi: 10.3390/life12101645 (PMC9605598; doi:10.3390/life12101645)
Supplement: Supplementary file 1 [file life-12-01645-s001.zip]

Archive with 1 entries (1 files):
- life-1965119-supplementary.pdf
